# Supplementary material for: Emergence of plasmid-mediated fosfomycin resistance among Escherichia coli harboring fosA4, tet(X4), and mcr-1 genes in wild birds
Source: mSystems. 2025 Mar 13;10(4):e01673-24. doi: 10.1128/msystems.01673-24 (PMC12013272; doi:10.1128/msystems.01673-24)
Supplement: Supplemental material — Mean and standard deviation of two MIC repeats. [file msystems.01673-24-s0001.xlsx]

## Sheet: Sheet1
												General Comparsion of two MIC trials
Sample ID	TET (1)	TET (2)	AMP(1)	AMP(2)	MEM(1)	MEM(2)	TIG(1)	TIG(2)	KAN(1)	KAN(2)	FFC(1)	FFC(2)	GEN(1)	GEN(2)	CST(1)	CST(2)	STR(1)	STR(2)	CTX(1)	CTX(2)	DOX(1)	DOX(2)	AMC(1)	AMC(2)	ENR(1)	ENR(2)	RIF(1)	RIF(2)
PKF1	＞128	128	＞128	＞128	≤0.25	≤0.25	8	8	128	＞128	128	＞128	2	1	≤0.25	≤0.25	128	＞128	1	≤0.25	64	64	128	＞128	4	4	16	32
PKF2	＞128	128	＞128	＞128	≤0.25	≤0.25	0.5	1	128	＞128	128	＞128	4	2	≤0.25	≤0.25	128	＞128	1	≤0.25	64	64	128	＞128	8	4	8	16
PKF3	64	64	＞128	＞128	≤0.25	≤0.25	8	4	128	＞128	128	＞128	2	2	≤0.25	≤0.25	128	＞128	1	≤0.25	128	64	128	＞128	8	4	16	16
PKF4	64	64	＞128	＞128	≤0.25	≤0.25	2	4	128	＞128	128	＞128	8	1	8	4	128	＞128	≤0.25	≤0.25	32	32	128	＞128	16	8	8	16
PKF5	64	＞128	＞128	＞128	≤0.25	≤0.25	8	4	128	＞128	128	＞128	4	2	0.5	0.5	128	＞128	1	≤0.25	128	128	128	＞128	16	16	32	32
PKF6	＞128	64	＞128	＞128	≤0.25	≤0.25	8	8	8	64	8	4	4	0.5	≤0.25	≤0.25	128	64	0.5	16	64	64	128	＞128	128	128	8	2
PKF7	＞128	128	＞128	＞128	≤0.25	≤0.25	4	16	128	＞128	128	＞128	4	2	≤0.25	≤0.25	128	＞128	1	≤0.25	64	64	128	＞128	16	16	16	16
PKF8	＞128	128	＞128	＞128	≤0.25	≤0.25	8	4	128	＞128	128	＞128	4	2	4	2	128	＞128	0.5	≤0.25	64	64	128	＞128	64	32	128	128
PKF9	＞128	＞128	＞128	＞128	≤0.25	≤0.25	2	8	128	＞128	128	＞128	8	2	4	2	128	＞128	2	≤0.25	64	64	128	＞128	8	4	16	16
PKF10	＞128	128	＞128	＞128	≤0.25	≤0.25	8	4	128	＞128	128	＞128	2	1	≤0.25	2	128	＞128	0.5	≤0.25	64	64	128	＞128	32	32	16	32
PKF11	＞128	64	＞128	＞128	≤0.25	≤0.25	4	8	128	＞128	128	＞128	2	4	4	4	128	＞128	≤0.25	≤0.25	32	32	128	＞128	16	16	32	128
ATCC 25922	1	1	8	4	≤0.25	≤0.25	≤0.25	≤0.25	8	8	4	4	4	4	≤0.25	1	4	4	≤0.25	≤0.25	2	2	2	2	≤0.25	0.5	4	4
												Two MIC trials with their Mean and Standard deviations
Sample ID	TET (1)	TET (2)	Mean	SD	AMP(1)	AMP(2)	Mean	SD	MEM(1)	MEM(2)	Mean	SD	TIG(1)	TIG(2)	Mean	SD	KAN(1)	KAN(2)	Mean	SD	FFC(1)	FFC(2)	Mean	SD	GEN(1)	GEN(2)	Mean	SD	CST(1)	CST(2)	Mean	SD	STR(1)	STR(2)	Mean	SD	CTX(1)	CTX(2)	Mean	SD	DOX(1)	DOX(2)	Mean	SD	AMC(1)	AMC(2)	Mean	SD	ENR(1)
PKF1	128	128	128	0	128	128	128	0	0.25	0.25	0.25	0	8	8	8	0	128	128	128	0	128	128	128	0	2	1	1.41421	0.707107	0.25	0.25	0.25	0	128	128	128	0	1	0.25	0.5	0.53033	64	64	64	0	128	128	128	0	4
PKF2	128	128	128	0	128	128	128	0	0.25	0.25	0.25	0	0.5	1	0.707107	0.353553	128	128	128	0	128	128	128	0	4	2	2.82843	1.41421	0.25	0.25	0.25	0	128	128	128	0	1	0.25	0.5	0.53033	64	64	64	0	128	128	128	0	8
PKF3	64	64	64	0	128	128	128	0	0.25	0.25	0.25	0	8	4	5.65685	2.82843	128	128	128	0	128	128	128	0	2	2	2	0	0.25	0.25	0.25	0	128	128	128	0	1	0.25	0.5	0.53033	128	64	90.5097	45.2548	128	128	128	0	8
PKF4	64	64	64	0	128	128	128	0	0.25	0.25	0.25	0	2	4	2.82843	1.41421	128	128	128	0	128	128	128	0	8	1	2.82843	4.94975	8	4	5.65685	2.82843	128	128	128	0	0.25	0.25	0.25	0	32	32	32	0	128	128	128	0	16
PKF5	64	128	90.5097	45.2548	128	128	128	0	0.25	0.25	0.25	0	8	4	5.65685	2.82843	128	128	128	0	128	128	128	0	4	2	2.82843	1.41421	0.5	0.5	0.5	0	128	128	128	0	1	0.25	0.5	0.53033	128	128	128	0	128	128	128	0	16
PKF6	128	64	90.5097	45.2548	128	128	128	0	0.25	0.25	0.25	0	8	8	8	0	8	64	22.6274	39.598	8	4	5.65685	2.82843	4	0.5	1.41421	2.47487	0.25	0.25	0.25	0	128	64	90.5097	45.2548	0.5	16	2.82843	10.9602	64	64	64	0	128	128	128	0	128
PKF7	128	128	128	0	128	128	128	0	0.25	0.25	0.25	0	4	16	8	8.48528	128	128	128	0	128	128	128	0	4	2	2.82843	1.41421	0.25	0.25	0.25	0	128	128	128	0	1	0.25	0.5	0.53033	64	64	64	0	128	128	128	0	16
PKF8	128	128	128	0	128	128	128	0	0.25	0.25	0.25	0	8	4	5.65685	2.82843	128	128	128	0	128	128	128	0	4	2	2.82843	1.41421	4	2	2.82843	1.41421	128	128	128	0	0.5	0.25	0.353553	0.176777	64	64	64	0	128	128	128	0	64
PKF9	128	128	128	0	128	128	128	0	0.25	0.25	0.25	0	2	8	4	4.24264	128	128	128	0	128	128	128	0	8	2	4	4.24264	4	2	2.82843	1.41421	128	128	128	0	2	0.25	0.707107	1.23744	64	64	64	0	128	128	128	0	8
PKF10	128	128	128	0	128	128	128	0	0.25	0.25	0.25	0	8	4	5.65685	2.82843	128	128	128	0	128	128	128	0	2	1	1.41421	0.707107	0.25	2	0.707107	1.23744	128	128	128	0	0.5	0.25	0.353553	0.176777	64	64	64	0	128	128	128	0	32
PKF11	128	64	90.5097	45.2548	128	128	128	0	0.25	0.25	0.25	0	4	8	5.65685	2.82843	128	128	128	0	128	128	128	0	2	4	2.82843	1.41421	4	4	4	0	128	128	128	0	0.25	0.25	0.25	0	32	32	32	0	128	128	128	0	16
ATCC 25922	1	1	1	0	8	4	5.65685	2.82843	0.25	0.25	0.25	0	0.25	0.25	0.25	0	8	8	8	0	4	4	4	0	4	4	4	0	0.25	1	0.5	0.53033	4	4	4	0	0.25	0.25	0.25	0	2	2	2	0	2	2	2	0	0.25
[truncated: 7 more columns]
